# Supplementary material for: Associations of Ambient Environmental Conditions with Growth and Dissemination of Staphylococcus epidermidis on the Surface of Teatcups from Sheep Milking Parlours
Source: Bioengineering (Basel). 2023 Jan 7;10(1):81. doi: 10.3390/bioengineering10010081 (PMC9855130; doi:10.3390/bioengineering10010081)
Supplement: Supplementary file 1 [file bioengineering-10-00081-s001.zip]

Archive with 1 entries (1 files):
- bioengineering-2092692-supplementary.pdf
